# Supplementary material for: Primary Care for Gestational Diabetes: A Bibliometric Analysis of Publications from 1991 to 2024
Source: Int J Environ Res Public Health. 2024 Oct 24;21(11):1405. doi: 10.3390/ijerph21111405 (PMC11594181; doi:10.3390/ijerph21111405)
Supplement: Supplementary file 1 [file ijerph-21-01405-s001.zip]

Archive with 1 entries (1 files):
- ijerph-3122665-supplementary.pdf
